# Supplementary material for: Downregulation of deoxycytidine kinase in cytarabine-resistant mantle cell lymphoma cells confers cross-resistance to nucleoside analogs gemcitabine, fludarabine and cladribine, but not to other classes of anti-lymphoma agents
Source: Mol Cancer. 2014 Jun 27;13:159. doi: 10.1186/1476-4598-13-159 (PMC4094598; doi:10.1186/1476-4598-13-159)
Supplement: Additional file 2: Table S1 — List of genes differentially expressed in more than one R clone compared to the corresponding CTRL cells. Microarray data are shown in Additional file 2: Table S1. 31 genes were differentially expressed in two araC-resistant clones (R) compared to the corresponding araC-sensitive controls (CTRL). 1 gene (TPM1) was differentially expressed in three R clones, and 1 gene (DCK) was differentially expressed in all five R clones compared to the corresponding CTRL. [file 1476-4598-13-159-S2.xlsx]

## Sheet: List1
	Number of genes	Gene symbol
Deregulated in all five MCL cell lines	1	DCK
Deregulated in four of five MCL cell lines	0
Deregulated in three of five MCL cell lines	1	TPM1
Deregulated in two of five MCL cell lines	31	C20orf103, CAMP, CCR7, CEACAM1, DUSP5, FAIM3, FCRL3, FSTL5, FXYD5, GLIPR2, GPER, HERC5, HIST1H1C, HIST1H4H, HIST2H2AA3, IFITM2, IGJ, ITGB2, KLF2, LRRC20, NCALD, PALLD, PHGDH, PLAC8, SERPINA9, SOX18, STEAP1, SYT4, TAP2, TEAD4, ZMIZ1
